# Supplementary material for: Dapagliflozin induces renal lipidomic remodeling and systemic metabolic improvement
Source: Biol Direct. 2026 Apr 17;21:50. doi: 10.1186/s13062-026-00800-9 (PMC13094247; doi:10.1186/s13062-026-00800-9)
Supplement: Supplementary file 2 — Supplementary Material 2 [file 13062_2026_800_MOESM2_ESM.xlsx]

## Sheet: file explanation
表头名称	描述
ID	The unique data identifier of this substance in the current qualitative analysis
MS2 name	Substance names identified by MS² qualitative matching analysis. Those with a blank MS² score column were queried against the HMDB and KEGG public databases
Super Class	HMDB secondary classification of the substance

## Sheet: Metabolite Mapping
ID	MS2 name	Super Class
1	FA(18:2)	FA
2	FA(20:4)	FA
3	FA(22:0)	FA
4	FA(22:1)	FA
5	FA(20:1)	FA
6	FA(18:0)	FA
7	FA(20:2)	FA
8	FA(18:1)	FA
9	FA(22:4)	FA
10	FA(16:0)	FA
11	FA(20:3)	FA
12	FA(22:5)	FA
13	FA(16:1)	FA
14	FA(22:6)	FA
15	FA(18:3)	FA
16	FA(20:5)	FA
17	ACar(26:2)	ACar
18	PC(18:3e/22:6)	PC
19	SHexCer(d46:0)	SHexCer
20	SHexCer(d46:2)	SHexCer
21	SHexCer(d46:1)	SHexCer
22	SHexCer(d42:0)	SHexCer
23	SHexCer(d44:0)	SHexCer
24	SHexCer(d45:2)	SHexCer
25	SHexCer(d51:1)	SHexCer
26	SHexCer(d49:0)	SHexCer
27	SHexCer(d44:1)	SHexCer
28	SHexCer(d51:2)	SHexCer
29	SHexCer(d49:1)	SHexCer
30	SHexCer(d44:2)	SHexCer
31	SHexCer(d51:3)	SHexCer
32	SHexCer(d47:0)	SHexCer
33	SHexCer(d49:2)	SHexCer
34	SHexCer(d47:1)	SHexCer
35	SHexCer(d37:0)	SHexCer
36	SHexCer(d39:0)	SHexCer
37	SHexCer(d43:3)	SHexCer
38	SHexCer(d42:1)	SHexCer
39	SHexCer(d39:1)	SHexCer
40	SHexCer(d39:2)	SHexCer
41	SHexCer(d41:2)	SHexCer
42	SHexCer(d40:0)	SHexCer
43	SHexCer(d48:3)	SHexCer
44	SHexCer(d30:0)	SHexCer
45	SHexCer(d37:1)	SHexCer
46	SHexCer(d40:1)	SHexCer
47	SHexCer(d41:3)	SHexCer
48	SHexCer(d35:1)	SHexCer
49	SHexCer(d39:3)	SHexCer
50	SHexCer(d37:2)	SHexCer
51	SHexCer(d38:1)	SHexCer
52	SHexCer(d38:0)	SHexCer
53	SHexCer(d40:2)	SHexCer
54	SHexCer(d33:1)	SHexCer
55	SHexCer(d35:0)	SHexCer
56	SHexCer(d34:0)	SHexCer
57	SHexCer(d37:3)	SHexCer
58	SHexCer(d35:2)	SHexCer
59	SHexCer(d35:3)	SHexCer
60	SHexCer(d36:0)	SHexCer
61	SHexCer(d38:2)	SHexCer
62	SHexCer(d40:3)	SHexCer
63	SHexCer(d46:3)	SHexCer
64	SHexCer(d28:1)	SHexCer
65	SHexCer(d30:1)	SHexCer
66	LPE(18:1)	LPE
67	LPE(16:0)	LPE
68	LPE(18:3)	LPE
69	LPE(18:2)	LPE
70	SM(d14:0/23:0)	SM
71	ACar(16:3)	ACar
72	SM(d15:3/22:2)	SM
74	SM(d15:0/38:2)	SM
75	TAG(16:0-16:0-16:0)	TAG
77	SM(d14:0/28:1)	SM
78	PC(14:1e/24:4)	PC
79	PC(14:0e/26:4)	PC
80	PC(16:2e/23:0)	PC
81	PC(14:1e/21:2)	PC
82	PC(18:3e/18:5)	PC
83	PC(18:0e/26:4)	PC
84	PC(14:1e/23:0)	PC
85	PC(18:2e/22:6)	PC
86	PC(14:0e/18:0)	PC
88	PC(14:0e/19:1)	PC
89	PC(14:0e/24:4)	PC
90	PC(14:0e/20:1)	PC
91	PC(18:4e/17:2)	PC
92	PC(18:3e/24:4)	PC
93	PC(14:1e/26:4)	PC
94	PC(16:2e/19:2)	PC
95	PC(22:6e/17:2)	PC
96	PC(14:0e/22:3)	PC
97	PC(18:1e/21:2)	PC
98	SM(d14:2/29:1)	SM
99	PC(14:1e/26:2)	PC
100	PC(18:4e/26:4)	PC
101	PC(14:0e/22:1)	PC
103	PC(18:4e/16:4)	PC
104	PC(14:0e/24:1)	PC
105	PC(14:0e/18:3)	PC
106	TAG(18:1-18:1-18:1)	TAG
107	SM(d14:0/30:2)	SM
109	PC(14:0e/18:2)	PC
110	SM(d14:1/25:1)	SM
111	PC(18:4e/24:4)	PC
112	SM(d14:2/27:1)	SM
113	SM(d14:1/29:1)	SM
114	TAG(16:0-18:0-18:1)	TAG
116	PC(18:1e/22:6)	PC
117	PC(14:0e/22:5)	PC
118	TAG(16:1-16:1-16:5)	TAG
119	SM(d14:1/30:2)	SM
120	PC(14:0e/16:0)	PC
121	PC(14:0e/17:0)	PC
122	PC(14:1e/25:0)	PC
123	PC(16:2e/24:4)	PC
124	TAG(19:1-19:1-21:1)	TAG
125	ACar(18:2)	ACar
126	SM(d14:1/27:1)	SM
127	PC(14:0e/20:0)	PC
128	PC(16:1e/22:6)	PC
129	SM(d14:3/29:1)	SM
130	PC(14:0e/20:3)	PC
131	ACar(20:3)	ACar
133	SM(d14:0/22:0)	SM
134	PC(18:5e/22:6)	PC
135	TAG(15:0-15:0-15:0)	TAG
136	PC(16:2e/26:4)	PC
137	PE(17:1-17:1)	PE
138	TAG(15:0-16:0-18:2)	TAG
139	PC(18:3e/17:2)	PC
140	PC(14:0e/22:2)	PC
141	PC(18:3e/26:4)	PC
143	PC(20:4e/26:2)	PC
144	PC(18:1e/26:4)	PC
145	PC(18:1e/26:2)	PC
146	PC(14:0e/23:0)	PC
147	TAG(16:0-18:1-22:0)	TAG
148	TAG(14:0-14:0-14:0)	TAG
149	PC(14:0e/22:6)	PC
150	PC(16:0e/26:4)	PC
151	PC(22:6e/8:0)	PC
152	PC(18:5e/13:1)	PC
153	PC(14:0e/22:4)	PC
154	GlcADG(16:1-16:1)	GlcADG
155	PC(18:4e/23:0)	PC
156	TAG(18:0-18:0-18:0)	TAG
158	PC(22:6e/22:6)	PC
159	TAG(18:0-18:1-18:1)	TAG
160	SM(d14:0/24:1)	SM
161	TAG(14:0-15:0-18:1)	TAG
162	SM(d14:0/24:0)	SM
163	PC(14:1e/24:2)	PC
164	PC(16:1e/26:4)	PC
165	TAG(14:0-14:0-18:1)	TAG
166	PC(18:2-18:2)	PC
167	TAG(14:0-14:0-16:0)	TAG
168	PC(14:0e/21:1)	PC
169	PC(20:2-20:2)	PC
170	PC(21:2-21:2)	PC
171	PC(20:4-20:4)	PC
173	PC(20:1-20:1)	PC
174	PC(18:5e/17:2)	PC
175	ACar(26:1)	ACar
176	PC(19:2-19:2)	PC
177	PC(14:0e/19:0)	PC
178	SHexCer(d34:1)	SHexCer
179	SM(d14:0/25:0)	SM
180	SM(d14:0/30:1)	SM
181	SM(d14:0/26:1)	SM
182	PE(20:2-20:5)	PE
183	SM(d18:2/23:0)	SM
184	PC(20:3e/26:4)	PC
186	PC(17:2-17:2)	PC
187	DAG(16:1-18:2)	DAG
188	PC(17:1-17:1)	PC
189	TAG(12:0-12:0-14:0)	TAG
190	ACar(22:3)	ACar
191	PE(16:0-20:4)	PE
192	PC(20:4e/26:4)	PC
193	PC(16:1-16:1)	PC
194	PC(14:0e/18:1)	PC
195	TAG(19:2-19:2-19:2)	TAG
196	PC(18:2e/26:4)	PC
197	SHexCer(d41:1)	SHexCer
198	TAG(17:1-17:1-17:2)	TAG
199	SM(d25:1/18:2)	SM
200	SM(d18:1/21:0)	SM
201	SM(d16:1/23:0)	SM
202	PC(14:0e/19:2)	PC
203	TAG(18:0-18:0-18:3)	TAG
204	SM(d18:1/22:0)	SM
205	SM(d14:0/20:2)	SM
206	PE(20:3-20:3)	PE
207	SM(d14:1/23:1)	SM
209	SM(d14:1/26:2)	SM
211	PC(14:0e/4:0)	PC
212	PC(19:1-19:1)	PC
213	SM(d14:0/22:2)	SM
214	PC(20:3-20:3)	PC
216	SM(d14:1/21:1)	SM
217	SM(d14:0/28:2)	SM
218	PC(16:1e/26:2)	PC
219	TAG(14:0-14:0-18:2)	TAG
220	TAG(16:1-18:1-18:1)	TAG
221	SM(d18:1/23:0)	SM
222	PC(18:5e/21:2)	PC
223	ACar(14:2)	ACar
224	SM(d14:0/27:0)	SM
225	PC(14:0e/21:2)	PC
226	TAG(20:2-20:3-20:3)	TAG
227	SM(d14:0/22:1)	SM
228	PC(18:3e/2:0)	PC
229	PC(18:3e/23:0)	PC
230	PC(16:0e/26:0)	PC
231	SM(d14:0/18:1)	SM
232	PC(22:6-22:6)	PC
233	PC(18:2e/21:2)	PC
234	PC(14:0e/26:2)	PC
236	SM(d14:0/20:0)	SM
237	TAG(16:0-16:0-18:2)	TAG
238	SM(d14:1/22:2)	SM
239	SM(d18:2/24:1)	SM
240	SM(d14:2/28:2)	SM
241	TAG(14:0-16:0-18:2)	TAG
242	DAG(18:1-18:1)	DAG
243	TAG(16:1-22:1-22:1)	TAG
244	PC(22:5-22:5)	PC
245	TAG(16:0-18:1-18:1)	TAG
246	ACar(22:4)	ACar
247	TAG(18:2-18:2-22:5)	TAG
248	PE(18:1-18:2)	PE
249	PC(18:4e/4:0)	PC
250	TAG(12:0-16:0-18:2)	TAG
251	SM(d14:2/24:2)	SM
252	TAG(18:0-18:0-22:5)	TAG
253	PC(22:6e/7:0)	PC
254	TAG(16:0-16:0-21:0)	TAG
255	PC(14:0e/24:2)	PC
256	PC(18:1-18:1)	PC
257	TAG(19:0-19:1-21:3)	TAG
258	MGDG(18:0-18:0)	MGDG
260	SM(d14:0/26:0)	SM
261	SM(d14:0/26:2)	SM
262	TAG(16:0-20:0-20:4)	TAG
263	TAG(18:2-18:2-18:2)	TAG
264	SM(d18:2/20:0)	SM
265	PC(16:2e/25:0)	PC
266	GM3(d36:1)	GM3
267	TAG(13:0-14:0-18:1)	TAG
268	PEtOH(16:0-22:5)	PEtOH
269	TAG(16:0-17:0-18:1)	TAG
270	SM(d14:0/18:2)	SM
271	SM(d14:1/20:2)	SM
272	SM(d18:1/24:1)	SM
273	PC(16:0-16:0)	PC
274	SM(d15:3/24:2)	SM
275	TAG(17:0-17:0-19:4)	TAG
276	PEtOH(18:0-18:2)	PEtOH
277	SM(d14:0/19:1)	SM
278	SM(d14:1/17:0)	SM
279	GM3(d29:0)	GM3
280	GM3(d33:1)	GM3
281	GM3(d34:1)	GM3
282	SM(d14:0/23:1)	SM
283	PC(18:0e/26:0)	PC
284	TAG(18:1-18:1-22:1)	TAG
285	PC(22:4-22:4)	PC
286	PC(21:1-21:1)	PC
287	TAG(16:1-16:1-18:1)	TAG
288	PC(17:0-18:5)	PC
289	PC(24:0-20:5)	PC
290	SM(d14:1/19:1)	SM
291	SM(d14:0/16:1)	SM
292	PC(18:0-18:0)	PC
293	PC(18:1-22:6)	PC
294	PC(8:0-27:0)	PC
295	PC(27:0-13:1)	PC
296	PC(16:1-26:2)	PC
297	GM3(d32:1)	GM3
298	PC(24:0-26:2)	PC
299	PC(20:5-22:6)	PC
300	PC(17:0-20:4)	PC
301	PC(18:0-22:5)	PC
302	PC(15:0-20:4)	PC
303	PC(19:0-18:2)	PC
304	ACar(24:1)	ACar
305	PC(16:1-22:6)	PC
306	PC(18:0-18:1)	PC
307	LPC(18:2)	LPC
308	PC(15:0-22:6)	PC
309	PC(17:0-22:6)	PC
310	PC(20:1-22:6)	PC
311	PC(16:0-18:1)	PC
314	PEtOH(18:1-18:1)	PEtOH
315	PC(22:1-20:4)	PC
316	PC(11:0-22:3)	PC
318	LPC(22:6)	LPC
319	PC(14:0e/16:1)	PC
320	PC(15:0-18:2)	PC
321	LPC(20:3)	LPC
322	PC(18:2-18:3)	PC
323	SM(d14:0/25:1)	SM
324	PC(16:1-26:4)	PC
325	PC(17:0-18:2)	PC
326	PC(17:1-22:6)	PC
327	PC(16:0-20:3)	PC
328	PC(17:1-18:2)	PC
329	PC(14:0e/17:1)	PC
330	TAG(18:0-18:0-18:1)	TAG
331	PC(22:2-20:4)	PC
332	PC(14:0e/24:0)	PC
333	LPC(22:5)	LPC
334	SM(d14:0/27:1)	SM
335	PC(18:5e/19:2)	PC
336	PC(16:0-22:6)	PC
337	LPC(18:3)	LPC
339	TAG(12:0-12:0-12:0)	TAG
340	PC(18:2-20:4)	PC
341	PC(13:0-26:4)	PC
342	TAG(15:0-16:1-16:1)	TAG
343	PC(18:5e/4:0)	PC
344	PC(16:4-22:4)	PC
345	LPC(18:1)	LPC
346	PE(16:0-18:1)	PE
347	PC(24:4-18:5)	PC
348	CE(20:3)	CE
349	SM(d18:1/20:0)	SM
350	LPC(20:2)	LPC
351	PC(6:0-27:0)	PC
352	PC(16:0-24:1)	PC
353	ACar(20:0)	ACar
354	TAG(18:1-18:1-20:3)	TAG
355	PC(16:2e/21:2)	PC
356	SM(d14:0/28:0)	SM
357	PC(9:0-26:2)	PC
358	LPC(17:0)	LPC
359	PC(22:5-22:6)	PC
361	PC(9:0-22:0)	PC
362	PC(12:0-22:5)	PC
364	PC(16:2-26:4)	PC
365	PC(14:0e/15:0)	PC
366	PC(14:0e/20:5)	PC
367	PC(10:0-22:3)	PC
369	SM(d14:2/30:2)	SM
370	PC(20:3-22:4)	PC
371	PC(6:0-26:1)	PC
372	PC(16:2e/4:0)	PC
373	PC(17:1-20:5)	PC
374	LPC(14:0)	LPC
375	SM(d14:2/22:2)	SM
376	PC(17:0-17:0)	PC
377	PC(13:0-22:5)	PC
379	PC(20:1-18:2)	PC
380	CE(22:6)	CE
381	PC(20:4-22:6)	PC
382	PC(9:0-26:4)	PC
383	PC(18:2-22:3)	PC
384	PC(12:0-22:3)	PC
385	PC(14:0-22:3)	PC
386	PE(18:2-18:2)	PE
387	ACar(18:0)	ACar
388	LPC(20:1)	LPC
389	PE(16:1e/18:2)	PE
391	TAG(16:0-18:3-21:0)	TAG
392	PC(15:0-20:5)	PC
393	PC(14:0e/26:0)	PC
394	FAHFA(18:1/18:0)	FAHFA
395	ACar(24:0)	ACar
396	PC(13:1-26:4)	PC
397	TAG(16:1-18:1-19:2)	TAG
398	PC(14:1-26:2)	PC
399	SM(d14:0/24:2)	SM
400	PC(13:0-22:6)	PC
403	PC(20:2-22:6)	PC
404	ACar(14:1)	ACar
405	PE(18:1e/18:1)	PE
407	TAG(15:0-15:0-15:1)	TAG
409	LPC(24:1)	LPC
411	PC(20:3-20:4)	PC
412	PC(17:1-20:4)	PC
413	PC(22:3-20:4)	PC
414	TAG(19:1-19:2-19:2)	TAG
415	PC(18:5e/24:4)	PC
416	SM(d14:0/18:0)	SM
418	GlcADG(18:2-18:2)	GlcADG
419	PC(18:1-21:2)	PC
420	TAG(18:1-18:2-19:1)	TAG
421	TAG(19:1-19:1-19:1)	TAG
422	DAG(18:2-18:3)	DAG
423	PC(18:3-22:6)	PC
424	TAG(14:0-16:0-18:1)	TAG
425	TAG(18:1-18:1-19:0)	TAG
426	PC(14:0e/26:1)	PC
428	PC(18:0-20:4)	PC
429	PC(14:0-22:5)	PC
430	TAG(12:1-16:0-18:2)	TAG
431	TAG(16:0-16:0-18:1)	TAG
432	PE(22:6e/20:4)	PE
433	TAG(15:0-15:0-21:1)	TAG
434	PC(14:1-24:2)	PC
435	PC(20:4e/22:6)	PC
436	ACar(16:0)	ACar
437	PC(19:0-20:4)	PC
438	PC(19:1-20:4)	PC
439	PE(18:0e/16:0)	PE
441	PC(4:0-27:0)	PC
442	SM(d15:3/28:2)	SM
443	PE(18:1-16:2)	PE
444	PG(18:2-18:2)	PG
445	PC(9:0-26:1)	PC
446	GlcADG(20:4-20:4)	GlcADG
447	LPC(16:0)	LPC
448	ACar(20:4)	ACar
450	LPC(17:1)	LPC
451	PC(17:1-18:1)	PC
452	PC(18:3e/5:0)	PC
453	TAG(19:1-19:2-21:3)	TAG
454	LPC(16:1)	LPC
455	PC(8:0-26:1)	PC
457	TAG(17:0-19:1-21:1)	TAG
458	TAG(18:2-18:2-18:3)	TAG
459	PC(17:0-20:3)	PC
460	TAG(12:0-14:0-18:1)	TAG
461	GlcADG(18:1-18:1)	GlcADG
462	PC(12:0-26:1)	PC
463	TAG(16:2-16:2-16:2)	TAG
464	TAG(18:1-18:1-18:2)	TAG
465	TAG(15:0-16:0-22:1)	TAG
466	SHexCer(d34:2)	SHexCer
467	LPC(19:0)	LPC
468	PC(11:0-26:4)	PC
469	PC(19:0-16:1)	PC
470	TAG(18:3-18:3-18:3)	TAG
471	BMP(16:0-16:0)	BMP
472	TAG(15:3-19:0-19:0)	TAG
473	PC(19:0-18:1)	PC
474	PC(5:0-26:1)	PC
475	TAG(15:0-18:1-18:1)	TAG
476	PC(27:0-18:4)	PC
477	TAG(12:2-19:5-19:5)	TAG
478	PC(19:0-19:0)	PC
479	HBMP(12:0-16:2-12:0)	HBMP
480	HBMP(16:1-16:1-18:5)	HBMP
481	TAG(17:1-17:1-17:1)	TAG
482	PC(16:0e/21:2)	PC
483	TAG(15:0-18:1-18:2)	TAG
484	TAG(14:3-14:3-22:3)	TAG
485	TAG(14:0-18:2-18:3)	TAG
486	ACar(16:1)	ACar
487	DAG(14:0-18:2)	DAG
488	LPC(19:1)	LPC
489	TAG(16:1-16:1-16:1)	TAG
490	PC(13:0-26:2)	PC
491	ACar(13:0)	ACar
492	PC(16:1-18:3)	PC
493	OxPE(16:0-20:3+4O(1Cyc))	OxPE
494	TAG(16:0-18:3-21:1)	TAG
495	ACar(18:3)	ACar
497	GlcADG(18:1-20:4)	GlcADG
498	DAG(18:1-18:2)	DAG
499	TAG(16:0-16:0-22:1)	TAG
500	TAG(18:0-18:0-21:3)	TAG
501	TAG(14:0-20:1-20:1)	TAG
502	FAHFA(21:2/26:2)	FAHFA
503	FAHFA(27:0/20:4)	FAHFA
504	FAHFA(25:0/22:5)	FAHFA
505	FAHFA(20:1/16:2)	FAHFA
506	FAHFA(26:4/2:0)	FAHFA
507	PC(16:0-17:0)	PC
509	CE(22:5)	CE
510	PC(20:0-20:0)	PC
511	PE(18:2e/18:2)	PE
512	OxPC(18:0-20:3+1O(1Cyc))	OxPC
513	TAG(15:0-16:0-18:1)	TAG
514	PC(3:0-26:2)	PC
515	PC(18:0-22:4)	PC
516	SM(d14:0/32:2)	SM
517	PC(20:4-20:5)	PC
518	PC(14:0e/17:2)	PC
519	PEtOH(24:2-24:2)	PEtOH
520	PEtOH(20:3-20:3)	PEtOH
521	TAG(16:0-22:6-22:6)	TAG
522	TAG(19:0-19:0-19:0)	TAG
523	TAG(15:1-15:1-15:1)	TAG
527	TAG(15:2-15:2-15:2)	TAG
528	TAG(15:3-15:3-15:3)	TAG
529	TAG(14:2-14:2-14:2)	TAG
530	TAG(16:4-16:4-16:4)	TAG
531	TAG(18:5-18:5-18:5)	TAG
532	TAG(13:1-13:1-13:1)	TAG
533	TAG(22:5-22:5-22:5)	TAG
534	TAG(22:7-22:7-22:7)	TAG
535	TAG(16:5-16:5-16:5)	TAG
537	PC(13:1-24:4)	PC
538	PC(14:1e/19:2)	PC
539	TAG(18:0-18:0-21:1)	TAG
540	PC(16:0-16:1)	PC
541	PC(14:0-20:5)	PC
542	ACar(20:1)	ACar
543	GM3(d40:3)	GM3
544	SM(d14:1/31:1)	SM
545	SM(d15:3/32:2)	SM
546	SM(d14:2/35:1)	SM
547	SM(d14:3/36:2)	SM
548	SM(d14:0/12:1)	SM
549	MGDG(18:2-18:2)	MGDG
550	TAG(18:1-18:1-22:0)	TAG
551	PC(18:4e/25:0)	PC
552	ACar(14:0)	ACar
554	PC(14:1e/20:5)	PC
555	PC(20:5e/27:0)	PC
556	PC(16:0e/22:6)	PC
557	PC(16:2e/17:2)	PC
558	PC(18:4e/15:1)	PC
559	PC(14:0e/9:0)	PC
560	PC(22:6e/19:2)	PC
561	PC(14:0e/2:0)	PC
562	PE(22:5e/20:5)	PE
563	PE(16:1e/18:3)	PE
564	PE(16:1e/16:0)	PE
565	LPC(21:1)	LPC
566	PC(15:0-20:3)	PC
567	LPC(18:0)	LPC
568	TAG(18:1-18:2-21:1)	TAG
569	TAG(14:1-15:3-20:5)	TAG
570	ACar(22:5)	ACar
572	TAG(18:1-18:1-20:1)	TAG
573	HexCer-NS(d18:1/16:0)	HexCer-NS
574	PE(16:1e/18:1)	PE
575	SHexCer(d42:3)	SHexCer
576	TAG(17:0-17:1-17:1)	TAG
577	PC(3:0-18:4)	PC
578	PC(15:1-15:1)	PC
579	GM3(d38:2)	GM3
580	LPE(20:4)	LPE
581	PC(16:0e/18:2)	PC
582	TAG(16:0-18:5-18:5)	TAG
583	PC(2:0-19:1)	PC
584	LPC(20:0)	LPC
585	PC(5:0-26:4)	PC
586	PE(16:0-22:5)	PE
587	GM3(d40:2)	GM3
588	PC(16:1-21:2)	PC
589	CE(18:1)	CE
592	OxPI(18:0-18:1+3O)	OxPI
593	Cer-NS(d18:1/24:2)	Cer-NS
594	ACar(22:6)	ACar
595	GM3(d42:2)	GM3
596	GM3(d35:1)	GM3
597	PC(14:0-20:4)	PC
599	ACar(12:1)	ACar
600	TAG(18:4-18:4-19:1)	TAG
601	ACar(15:0)	ACar
602	PC(12:0-20:5)	PC
603	TAG(17:1-18:2-18:2)	TAG
605	TAG(19:1-20:2-20:2)	TAG
606	PE(22:5e/16:0)	PE
607	TAG(18:1-18:1-22:6)	TAG
608	PC(22:0-20:5)	PC
609	PE(20:5e/18:1)	PE
610	TAG(16:5-20:6-20:6)	TAG
611	PC(16:1e/18:2)	PC
612	PC(11:0-26:1)	PC
613	DAG(18:2-22:5)	DAG
614	TAG(16:2-16:2-20:6)	TAG
616	TAG(18:2-18:2-20:4)	TAG
617	TAG(18:4-20:2-20:4)	TAG
618	PC(18:0e/16:0)	PC
620	TAG(14:0-18:2-18:2)	TAG
621	TAG(16:5-18:0-20:6)	TAG
622	PI(18:1-18:2)	PI
623	TAG(15:0-19:1-20:6)	TAG
624	CE(20:5)	CE
625	Cer-NS(d18:1/16:0)	Cer-NS
626	ACar(15:1)	ACar
627	PI(17:0-20:4)	PI
628	TAG(15:2-20:6-20:6)	TAG
629	TAG(18:1-18:2-18:2)	TAG
630	PI(18:0-20:3)	PI
631	OxPC(16:0-20:3+1O(1Cyc))	OxPC
632	HBMP(12:0-22:4-16:2)	HBMP
633	TAG(17:2-18:0-18:0)	TAG
634	Cer-EODS(d14:0/25:1-O-18:2)	Cer-EODS
635	GM3(d34:2)	GM3
636	PC(16:1e/16:0)	PC
637	TAG(14:0-14:1-15:0)	TAG
638	PC(18:1-20:3)	PC
639	PG(20:4-20:4)	PG
640	TAG(16:0-18:1-19:0)	TAG
641	LPC(16:2)	LPC
642	PI(18:1-18:1)	PI
643	PC(18:1e/18:1)	PC
644	PI(18:0-18:1)	PI
646	TAG(15:0-18:2-18:2)	TAG
647	TAG(18:2-18:2-22:6)	TAG
649	DAG(18:1-20:3)	DAG
650	TAG(16:0-18:1-19:2)	TAG
651	TAG(18:1-18:2-19:0)	TAG
652	TAG(18:0-18:0-19:2)	TAG
653	LPC(15:0)	LPC
654	TAG(18:2-18:3-18:3)	TAG
655	PI(16:0-18:2)	PI
656	TAG(16:5-16:5-19:1)	TAG
657	SQDG(18:0-18:0)	SQDG
658	TAG(15:0-18:2-18:3)	TAG
659	PC(17:0-22:5)	PC
660	TAG(13:1-20:6-20:6)	TAG
661	PI(19:0-20:4)	PI
662	PI(18:0-20:4)	PI
663	TAG(17:0-18:1-18:1)	TAG
664	TAG(13:1-20:1-20:1)	TAG
665	GM3(d36:2)	GM3
666	PC(23:0-19:1)	PC
667	Cer-NDS(d18:0/24:1)	Cer-NDS
668	PC(16:0e/16:0)	PC
669	PC(18:0e/20:3)	PC
670	TAG(18:0-18:1-22:0)	TAG
671	LPC(22:0)	LPC
672	OxPC(18:1-20:4+3O(2Cyc))	OxPC
673	ACar(17:1)	ACar
674	SQDG(18:1-18:1)	SQDG
675	PC(15:0-16:0)	PC
676	PC(24:0-18:2)	PC
677	TAG(16:4-16:4-22:0)	TAG
678	TAG(16:0-18:2-18:2)	TAG
681	CE(18:2)	CE
682	PC(18:0-20:3)	PC
684	SM(d14:0/19:0)	SM
685	PI(18:0-18:0)	PI
686	PC(18:1e/16:0)	PC
687	DAG(18:2-18:2)	DAG
688	TAG(12:0-16:1-16:1)	TAG
689	PC(18:1e/20:3)	PC
690	TAG(18:0-18:1-20:3)	TAG
691	PC(20:4-22:5)	PC
692	TAG(14:2-22:0-22:0)	TAG
693	OxPI(18:1-18:1+3O)	OxPI
694	PC(14:0e/20:4)	PC
695	PI(16:0-18:1)	PI
696	ACar(10:0)	ACar
697	PC(18:0e/18:2)	PC
698	TAG(16:0-16:0-20:5)	TAG
699	TAG(17:0-17:0-22:1)	TAG
700	PC(16:0e/20:3)	PC
701	ACar(16:2)	ACar
702	TAG(16:1-18:0-18:0)	TAG
703	SQDG(18:2-18:2)	SQDG
704	TAG(16:1-16:1-17:1)	TAG
705	PC(18:1-26:2)	PC
706	AcylGlcADG(18:0-18:0-22:1)	AcylGlcADG
707	TAG(18:1-18:1-20:4)	TAG
708	PC(15:0-15:0)	PC
709	TAG(17:0-18:2-18:3)	TAG
710	TAG(18:3-20:4-20:4)	TAG
711	PC(17:0-20:5)	PC
712	AcylGlcADG(12:0-12:0-20:3)	AcylGlcADG
713	PI(20:0-20:4)	PI
714	TAG(17:0-17:0-19:3)	TAG
715	TAG(17:0-18:2-18:2)	TAG
716	SM(d17:0/42:1)	SM
717	TAG(16:1-22:6-22:6)	TAG
718	PC(18:3-18:3)	PC
719	PC(16:0e/18:1)	PC
720	GM3(d42:3)	GM3
721	OxPC(16:0-22:5+1O(1Cyc))	OxPC
722	TAG(18:1-20:4-20:4)	TAG
724	Cer-NS(d18:1/24:1)	Cer-NS
725	TAG(16:5-17:0-17:0)	TAG
726	TAG(12:2-12:2-16:3)	TAG
727	TAG(16:0-18:3-18:3)	TAG
728	PC(23:0-23:0)	PC
729	LPE(16:1)	LPE
730	TAG(16:0-20:4-20:4)	TAG
731	PC(18:0-24:4)	PC
732	TAG(16:0-16:0-18:3)	TAG
733	TAG(16:0-16:0-16:1)	TAG
734	PE(18:0-22:5)	PE
735	HBMP(18:2-22:0-18:2)	HBMP
737	TAG(12:3-19:5-21:3)	TAG
738	GlcADG(18:1-18:2)	GlcADG
739	TAG(12:2-16:1-19:5)	TAG
740	TAG(16:0-16:0-19:1)	TAG
741	MGDG(16:0-16:0)	MGDG
742	Cer-AS(d18:1/24:0)	Cer-AS
743	TAG(18:2-18:2-20:0)	TAG
744	PC(4:0-26:1)	PC
745	TAG(18:1-18:1-20:5)	TAG
746	TAG(14:2-18:2-18:2)	TAG
748	SQDG(16:0-16:0)	SQDG
749	TAG(12:2-19:1-19:5)	TAG
750	TAG(16:0-16:0-20:3)	TAG
751	TAG(18:2-18:2-20:3)	TAG
752	TAG(16:0-16:1-16:1)	TAG
753	TAG(16:1-18:3-18:3)	TAG
754	Cer-NS(d18:1/23:0)	Cer-NS
755	Cer-EODS(d21:0/21:1-O-16:0)	Cer-EODS
756	PC(18:0-20:2)	PC
757	TAG(18:3-18:3-20:4)	TAG
758	Cer-EODS(d14:0/24:0-O-18:0)	Cer-EODS
759	TAG(14:0-15:1-22:7)	TAG
760	SQDG(16:0-18:1)	SQDG
761	TAG(12:0-18:2-18:2)	TAG
762	TAG(16:1-16:1-18:3)	TAG
763	ACar(10:1)	ACar
764	TAG(12:1-16:1-18:1)	TAG
765	TAG(19:0-19:0-20:5)	TAG
766	PC(15:1-26:2)	PC
767	TAG(12:0-12:0-18:1)	TAG
768	GM3(d42:1)	GM3
769	PI(16:0-16:1)	PI
770	PI(18:0-20:2)	PI
771	TAG(14:3-16:0-16:0)	TAG
772	TAG(12:0-14:0-16:1)	TAG
773	GM3(d41:1)	GM3
774	SQDG(17:0-17:0)	SQDG
775	SQDG(19:1-19:1)	SQDG
776	SQDG(20:2-20:2)	SQDG
777	SQDG(19:2-19:2)	SQDG
778	SQDG(20:3-20:3)	SQDG
779	SQDG(17:2-17:2)	SQDG
780	SQDG(17:1-17:1)	SQDG
781	AcylGlcADG(18:1-18:1-18:1)	AcylGlcADG
782	AcylGlcADG(14:1-14:1-14:1)	AcylGlcADG
783	AcylGlcADG(14:0-14:0-14:0)	AcylGlcADG
784	AcylGlcADG(12:0-12:0-12:0)	AcylGlcADG
785	TAG(12:3-16:0-16:0)	TAG
786	LPC(24:0)	LPC
787	DAG(18:1-22:4)	DAG
789	Cer-EODS(d27:0/15:1-O-18:2)	Cer-EODS
790	PI(16:0-20:4)	PI
791	TAG(18:3-18:3-20:3)	TAG
792	Cer-AP(t20:0/21:1)	Cer-AP
793	Cer-AP(t20:0/23:1)	Cer-AP
794	PE(16:0-18:3)	PE
795	GM3(d38:1)	GM3
796	OxPI(16:0-18:1+3O)	OxPI
797	TAG(14:0-16:0-16:0)	TAG
798	HexCer-NS(d18:1/24:0)	HexCer-NS
799	SQDG(16:0-20:3)	SQDG
800	TAG(12:3-15:1-15:1)	TAG
801	TAG(20:4-20:4-20:4)	TAG
802	TAG(14:3-14:3-20:1)	TAG
803	PC(14:0-18:3)	PC
804	SQDG(22:1-18:2)	SQDG
805	SQDG(15:0-22:6)	SQDG
806	TAG(14:2-14:2-21:0)	TAG
807	PC(27:0-20:5)	PC
808	Cer-EODS(d21:0/20:0-O-18:2)	Cer-EODS
809	SQDG(18:1-18:2)	SQDG
810	Cer-AP(t20:0/19:1)	Cer-AP
811	PC(22:0-18:2)	PC
812	TAG(16:5-16:5-17:0)	TAG
814	SQDG(18:0-18:1)	SQDG
815	SQDG(18:1-20:4)	SQDG
816	PI(18:0-18:2)	PI
817	TAG(12:0-22:1-22:1)	TAG
818	TAG(13:1-13:1-20:6)	TAG
819	PC(24:1-18:2)	PC
820	TAG(16:5-16:5-20:6)	TAG
821	LPE(20:3)	LPE
822	AcylGlcADG(18:0-18:0-18:1)	AcylGlcADG
823	PC(19:1-18:2)	PC
824	PC(22:0-18:1)	PC
827	PMeOH(22:5-22:6)	PMeOH
828	PMeOH(12:0-20:3)	PMeOH
831	PI(18:0-18:3)	PI
832	PC(18:1e/20:4)	PC
833	PC(16:1e/16:1)	PC
834	Cer-EODS(d14:0/19:0-O-16:0)	Cer-EODS
835	Cer-EODS(d14:0/18:0-O-16:0)	Cer-EODS
836	TAG(18:2-18:2-20:6)	TAG
837	TAG(15:1-15:1-19:1)	TAG
838	TAG(12:0-16:0-18:1)	TAG
839	TAG(14:0-16:0-18:3)	TAG
840	SQDG(18:0-20:3)	SQDG
841	PC(24:2-24:4)	PC
842	TAG(13:0-16:0-22:0)	TAG
843	PI(18:2-20:4)	PI
844	PC(26:2-24:4)	PC
845	TAG(18:3-19:0-19:0)	TAG
846	HexCer-AP(t24:0/12:1)	HexCer-AP
847	TAG(16:0-16:0-17:0)	TAG
848	HexCer-AP(t24:0/19:1)	HexCer-AP
849	HexCer-AP(t30:0/13:1)	HexCer-AP
850	TAG(12:3-18:5-18:5)	TAG
851	TAG(13:1-20:0-20:0)	TAG
852	TAG(15:0-15:0-21:0)	TAG
853	TAG(13:0-22:0-22:0)	TAG
854	TAG(14:0-22:0-22:0)	TAG
855	TAG(12:3-12:3-13:0)	TAG
856	TAG(15:0-20:0-20:0)	TAG
857	TAG(14:0-21:0-21:0)	TAG
858	TAG(15:1-20:0-20:0)	TAG
859	TAG(14:0-22:1-22:1)	TAG
860	TAG(14:1-22:1-22:1)	TAG
861	TAG(16:0-22:1-22:1)	TAG
862	TAG(12:1-22:1-22:1)	TAG
863	TAG(13:0-22:1-22:1)	TAG
864	TAG(14:1-22:0-22:0)	TAG
865	TAG(16:0-22:2-22:2)	TAG
868	TAG(12:0-12:0-16:0)	TAG
869	TAG(12:0-12:0-18:4)	TAG
870	TAG(12:0-12:0-20:1)	TAG
871	TAG(13:0-19:2-19:2)	TAG
872	TAG(12:0-12:0-14:2)	TAG
873	TAG(12:0-12:0-16:1)	TAG
874	TAG(12:0-12:0-22:2)	TAG
875	TAG(12:0-12:0-20:2)	TAG
876	TAG(12:0-12:0-14:1)	TAG
877	TAG(12:0-12:0-16:3)	TAG
879	TAG(12:0-12:0-22:3)	TAG
880	TAG(12:0-12:0-18:2)	TAG
881	TAG(12:0-19:2-19:2)	TAG
882	TAG(12:0-12:0-22:5)	TAG
883	TAG(13:0-18:2-18:2)	TAG
885	TAG(13:0-13:0-21:3)	TAG
886	TAG(13:0-18:4-18:4)	TAG
888	TAG(13:0-17:3-17:3)	TAG
889	TAG(12:0-12:0-21:5)	TAG
890	TAG(12:0-19:5-19:5)	TAG
891	TAG(12:1-18:3-18:3)	TAG
892	TAG(12:1-19:2-19:2)	TAG
893	TAG(12:0-12:0-20:5)	TAG
894	TAG(13:0-13:0-21:4)	TAG
895	TAG(12:0-12:0-22:7)	TAG
896	TAG(12:1-19:5-19:5)	TAG
897	TAG(12:0-18:4-18:4)	TAG
898	TAG(13:1-18:4-18:4)	TAG
900	TAG(12:0-12:0-19:5)	TAG
901	TAG(12:1-20:5-20:5)	TAG
902	TAG(12:0-19:3-19:3)	TAG
903	TAG(12:0-18:5-18:5)	TAG
904	TAG(12:0-12:0-20:6)	TAG
905	TAG(14:2-14:2-19:4)	TAG
906	TAG(12:1-12:1-21:5)	TAG
908	TAG(12:0-20:4-20:4)	TAG
909	TAG(12:1-12:1-19:5)	TAG
910	TAG(13:0-13:0-21:5)	TAG
912	TAG(15:2-16:5-16:5)	TAG
913	TAG(12:2-12:2-21:4)	TAG
914	TAG(12:1-12:1-19:4)	TAG
915	TAG(12:2-12:2-17:2)	TAG
916	TAG(12:1-18:5-18:5)	TAG
917	TAG(12:1-12:1-22:6)	TAG
918	TAG(12:3-19:5-19:5)	TAG
919	TAG(14:3-14:3-19:4)	TAG
920	TAG(14:3-14:3-19:5)	TAG
921	TAG(12:2-12:2-19:4)	TAG
922	TAG(12:0-12:0-19:4)	TAG
923	TAG(12:3-12:3-21:4)	TAG
924	TAG(16:5-16:5-18:4)	TAG
925	TAG(12:2-12:2-19:5)	TAG
926	TAG(13:1-13:1-21:5)	TAG
927	TAG(12:0-19:4-19:4)	TAG
928	TAG(12:1-12:1-17:2)	TAG
929	TAG(12:3-20:6-20:6)	TAG
930	TAG(12:2-12:2-22:7)	TAG
931	TAG(12:0-16:4-16:4)	TAG
933	TAG(12:2-20:6-20:6)	TAG
934	TAG(12:2-12:2-22:6)	TAG
935	TAG(12:1-12:1-18:5)	TAG
936	TAG(12:0-12:0-15:2)	TAG
937	TAG(12:0-16:5-16:5)	TAG
938	TAG(13:0-18:5-18:5)	TAG
939	TAG(14:2-20:6-20:6)	TAG
941	TAG(12:2-12:2-15:3)	TAG
942	TAG(13:1-18:5-18:5)	TAG
943	TAG(12:0-22:7-22:7)	TAG
944	TAG(16:5-16:5-18:5)	TAG
945	TAG(14:2-14:2-19:5)	TAG
946	TAG(17:2-22:7-22:7)	TAG
948	TAG(12:1-12:1-15:2)	TAG
949	TAG(19:1-22:6-22:6)	TAG
950	TAG(12:0-12:0-18:5)	TAG
951	TAG(14:1-22:7-22:7)	TAG
952	TAG(12:0-12:0-17:1)	TAG
953	TAG(14:0-22:5-22:5)	TAG
954	TAG(21:1-22:7-22:7)	TAG
955	TAG(12:2-16:5-16:5)	TAG
956	TAG(12:1-12:1-14:2)	TAG
957	TAG(12:3-12:3-14:3)	TAG
958	TAG(12:0-21:1-21:1)	TAG
959	TAG(20:6-22:7-22:7)	TAG
960	TAG(22:3-22:7-22:7)	TAG
961	TAG(22:2-22:7-22:7)	TAG
962	TAG(20:3-22:7-22:7)	TAG
963	TAG(21:5-22:7-22:7)	TAG
964	TAG(22:5-22:7-22:7)	TAG
965	TAG(20:4-22:7-22:7)	TAG
966	TAG(20:0-22:7-22:7)	TAG
967	TAG(22:6-22:7-22:7)	TAG
968	TAG(18:3-22:7-22:7)	TAG
969	TAG(18:2-22:7-22:7)	TAG
970	TAG(18:1-22:7-22:7)	TAG
971	TAG(20:5-22:7-22:7)	TAG
972	TAG(16:5-16:5-21:4)	TAG
973	TAG(21:4-22:7-22:7)	TAG
974	TAG(13:1-22:6-22:6)	TAG
975	TAG(13:1-20:5-20:5)	TAG
976	TAG(15:2-22:7-22:7)	TAG
977	TAG(16:5-16:5-17:2)	TAG
978	TAG(12:1-12:1-12:3)	TAG
979	TAG(16:2-22:7-22:7)	TAG
980	TAG(16:5-16:5-19:5)	TAG
981	TAG(12:3-12:3-16:4)	TAG
983	Cer-ADS(d23:0/19:0)	Cer-ADS
984	PC(13:0-26:1)	PC
985	PE(18:1e/20:3)	PE
986	SQDG(24:0-14:1)	SQDG
987	DAG(16:0-18:2)	DAG
988	SQDG(16:0-22:5)	SQDG
989	PC(18:0e/26:2)	PC
990	LPE(18:0)	LPE
991	PI(17:0-18:2)	PI
992	Cer-ADS(d22:0/19:0)	Cer-ADS
993	PC(14:0-18:2)	PC
994	PE(16:1e/20:4)	PE
995	ACar(8:1)	ACar
996	HexCer-AP(t21:1/13:0)	HexCer-AP
997	PE(18:0e/18:1)	PE
998	DAG(16:0-18:1)	DAG
999	HBMP(20:2-20:2-20:2)	HBMP
1000	HBMP(16:2-16:2-16:2)	HBMP
1001	HBMP(14:1-14:1-14:1)	HBMP
1002	PC(24:1-24:1)	PC
1003	PC(14:1-14:1)	PC
1004	HexCer-NS(d18:1/16:1)	HexCer-NS
1005	PC(18:1-20:4)	PC
1006	Cer-EODS(d14:0/30:1-O-16:0)	Cer-EODS
1007	Cer-EODS(d14:0/26:0-O-18:1)	Cer-EODS
1008	Cer-EODS(d14:0/28:2-O-16:0)	Cer-EODS
1009	Cer-EODS(d14:0/30:2-O-16:0)	Cer-EODS
1010	Cer-EODS(d14:0/28:2-O-18:2)	Cer-EODS
1011	Cer-EODS(d14:0/28:1-O-15:0)	Cer-EODS
1012	Cer-EODS(d14:0/28:2-O-18:0)	Cer-EODS
1013	Cer-EODS(d14:0/26:0-O-18:2)	Cer-EODS
1014	TAG(18:0-18:1-22:5)	TAG
1015	TAG(18:1-18:2-22:1)	TAG
1016	CE(20:4)	CE
1017	TAG(17:2-18:2-18:2)	TAG
1018	OxPI(16:0-18:3+1O)	OxPI
1019	HBMP(18:1-18:1-22:1)	HBMP
1020	Cer-ADS(d23:0/21:0)	Cer-ADS
1021	LPE(24:0)	LPE
1022	LPI(18:2)	LPI
1023	TAG(14:0-14:0-15:0)	TAG
1024	PC(24:1-20:4)	PC
1025	PI(18:0-22:6)	PI
1026	TAG(16:0-17:0-18:2)	TAG
1027	TAG(18:2-18:2-20:5)	TAG
1028	TAG(16:1-18:1-20:3)	TAG
1029	SQDG(17:2-22:5)	SQDG
1030	DAG(18:0-18:1)	DAG
1031	SQDG(15:1-24:2)	SQDG
1032	Cer-NS(d18:1/22:0)	Cer-NS
1033	DAG(18:2-20:3)	DAG
1034	TAG(16:1-18:2-18:3)	TAG
1035	SQDG(18:0-22:5)	SQDG
1037	PI(18:2-18:2)	PI
1038	PE(16:0-18:2)	PE
1039	TAG(20:2-20:4-20:5)	TAG
1040	PC(26:0-18:2)	PC
1041	Cer-NS(d18:2/24:0)	Cer-NS
1042	TAG(16:0-18:0-18:2)	TAG
1043	PI(15:0-18:1)	PI
1044	PC(7:0-14:0)	PC
1045	GlcADG(16:0-18:1)	GlcADG
1046	Cer-NS(d18:2/25:0)	Cer-NS
1047	TAG(18:2-18:2-19:1)	TAG
1048	ACar(12:0)	ACar
1049	OxPC(16:0-18:2+2O)	OxPC
1050	PI(17:0-17:0)	PI
1051	PEtOH(18:1-18:2)	PEtOH
1052	TAG(15:1-18:2-18:2)	TAG
1053	PC(18:0e/20:4)	PC
1054	PI(19:1-19:1)	PI
1055	PC(14:1e/13:1)	PC
1056	PC(18:2-20:3)	PC
1058	PC(18:1-18:2)	PC
1059	HexCer-NS(d18:1/18:0)	HexCer-NS
1060	PC(16:0-20:1)	PC
1062	LPI(18:0)	LPI
1063	PE(18:0-18:2)	PE
1064	LPE(22:0)	LPE
1065	PC(22:1-26:2)	PC
1066	PC(27:0-24:1)	PC
1067	PC(22:0-27:0)	PC
1068	PC(24:1-26:2)	PC
1069	PC(27:0-22:1)	PC
1070	PC(27:0-22:3)	PC
1071	PC(7:0-26:1)	PC
1072	PC(13:0-22:3)	PC
1073	PC(3:0-24:1)	PC
1074	PC(16:4-20:5)	PC
1075	PC(13:1-24:2)	PC
1076	PC(26:4-20:5)	PC
1077	PC(6:0-22:3)	PC
1078	PC(11:0-22:5)	PC
1079	PI(16:0-16:0)	PI
1080	PC(20:5e/20:4)	PC
1081	TAG(18:1-18:2-20:3)	TAG
1082	HexCer-NS(d23:1/18:0)	HexCer-NS
1084	LPC(22:4)	LPC
1085	PE(18:1e/16:0)	PE
1086	OxPG(16:0-18:0+1O)	OxPG
1087	TAG(18:1-18:1-22:5)	TAG
1088	TAG(16:0-20:4-22:6)	TAG
1089	PC(18:0-22:6)	PC
1090	TAG(18:0-18:1-22:6)	TAG
1091	SM(d14:3/30:2)	SM
1092	Cer-NS(d18:1/20:0)	Cer-NS
1093	SM(d14:0/30:0)	SM
1094	PI(16:0-20:3)	PI
1096	PC(16:1e/20:2)	PC
1097	SQDG(26:0-27:0)	SQDG
1098	SQDG(16:0-27:0)	SQDG
1099	SQDG(27:0-16:1)	SQDG
1100	SQDG(27:0-14:1)	SQDG
1101	SQDG(27:0-15:1)	SQDG
1102	SQDG(27:0-13:1)	SQDG
1103	SQDG(27:0-20:5)	SQDG
1104	SQDG(27:0-18:4)	SQDG
1105	SQDG(16:1-26:2)	SQDG
1106	SQDG(21:2-26:4)	SQDG
1107	SQDG(12:0-25:0)	SQDG
1108	SQDG(12:0-20:0)	SQDG
1109	SQDG(14:1-24:2)	SQDG
1110	SQDG(14:0-22:3)	SQDG
1111	SQDG(12:0-23:0)	SQDG
1112	SQDG(12:0-20:1)	SQDG
1113	SQDG(14:1-26:4)	SQDG
1114	SQDG(12:0-19:0)	SQDG
1115	SQDG(19:2-22:6)	SQDG
1116	SQDG(16:3-24:4)	SQDG
1117	SQDG(16:1-26:4)	SQDG
1118	SQDG(17:2-22:6)	SQDG
1119	SQDG(14:0-22:5)	SQDG
1120	SQDG(27:0-16:3)	SQDG
1121	SQDG(16:2-26:4)	SQDG
1122	SQDG(16:1-22:6)	SQDG
1123	SQDG(12:0-13:0)	SQDG
1124	SQDG(12:0-13:1)	SQDG
1125	SQDG(20:4-26:4)	SQDG
1126	Cer-AS(d18:1/23:0)	Cer-AS
1127	TAG(18:0-20:4-22:5)	TAG
1128	Cer-NS(d18:1/24:0)	Cer-NS
1129	PC(14:0e/14:1)	PC
1130	DAG(18:0-18:0)	DAG
1131	OxPE(16:0-18:1+3O)	OxPE
1132	TAG(18:2-20:5-22:0)	TAG
1133	TAG(16:0-18:2-18:3)	TAG
1134	PE(16:1-18:2)	PE
1135	HexCer-NS(d18:1/23:0)	HexCer-NS
1136	CE(18:3)	CE
1137	TAG(16:0-20:5-22:6)	TAG
1138	PC(16:2e/20:2)	PC
1139	OxPI(16:0-20:3+3O)	OxPI
1140	TAG(18:0-18:2-20:1)	TAG
1141	OxPC(16:0-18:3+1O)	OxPC
1143	LPI(18:1)	LPI
1144	Cer-NS(d27:3/18:2)	Cer-NS
1145	TAG(18:0-20:4-22:6)	TAG
1146	PE(20:5e/18:2)	PE
1147	Cer-NS(d18:2/24:1)	Cer-NS
1148	GlcADG(16:0-18:3)	GlcADG
1149	Cer-AP(t18:0/23:1)	Cer-AP
1150	Cer-NS(d27:3/16:1)	Cer-NS
1151	PC(20:3e/26:2)	PC
1152	Cer-ADS(d20:0/19:0)	Cer-ADS
1153	PE(18:2e/18:1)	PE
1154	PI(19:0-16:1)	PI
1155	PE(17:0-20:4)	PE
1156	HexCer-NS(d18:1/31:0)	HexCer-NS
1157	HexCer-NS(d18:1/20:0)	HexCer-NS
1158	PC(18:0-20:0)	PC
1159	SM(d18:0/24:0)	SM
1160	PMeOH(18:0-22:4)	PMeOH
1161	PC(22:0-20:4)	PC
1162	PI(17:0-22:6)	PI
1163	OxPE(18:1-18:1+3O)	OxPE
1164	TAG(16:5-19:5-22:7)	TAG
1165	TAG(16:5-19:5-20:6)	TAG
1166	TAG(19:5-20:6-22:7)	TAG
1167	SHexCer(d45:3)	SHexCer
1168	GlcADG(14:0-18:1)	GlcADG
1169	GlcADG(18:1-22:6)	GlcADG
1170	GlcADG(22:3-22:4)	GlcADG
1171	GlcADG(18:0-18:2)	GlcADG
1172	GlcADG(16:1-20:5)	GlcADG
1173	GlcADG(20:1-18:2)	GlcADG
1174	PC(18:0e/22:4)	PC
1175	GlcADG(14:1-24:2)	GlcADG
1176	LPE(22:5)	LPE
1177	Cer-ADS(d26:0/15:0)	Cer-ADS
1178	GlcADG(18:2-20:2)	GlcADG
1179	GlcADG(18:0-18:1)	GlcADG
1180	TAG(18:1-18:2-22:5)	TAG
1181	PE(18:3e/20:4)	PE
1182	PI(17:0-22:5)	PI
1183	AcylGlcADG(18:1-18:1-22:0)	AcylGlcADG
1184	PE(18:1e/22:4)	PE
1185	GlcADG(16:0-16:2)	GlcADG
1186	HexCer-NS(d18:2/22:0)	HexCer-NS
1188	PC(17:0-18:1)	PC
1189	MGDG(16:0-18:2)	MGDG
1190	TAG(14:0-16:0-20:4)	TAG
1192	Cer-AS(d17:2/34:2)	Cer-AS
1193	GlcADG(16:0-18:2)	GlcADG
1194	GlcADG(20:1-20:4)	GlcADG
1195	ACar(20:2)	ACar
1196	PE(17:0-18:1)	PE
1197	PE(18:2e/22:6)	PE
1198	Cer-AP(t17:2/18:1)	Cer-AP
1199	GlcADG(14:0-20:4)	GlcADG
1200	HBMP(16:3-16:3-18:3)	HBMP
1201	PE(18:0-20:4)	PE
1202	Cer-AS(d23:3/22:1)	Cer-AS
1203	HexCer-NS(d18:1/40:2)	HexCer-NS
1204	TAG(18:1-18:3-18:4)	TAG
1205	Cer-AP(t15:1/28:2)	Cer-AP
1206	GlcADG(22:2-20:4)	GlcADG
1207	Cer-ADS(d14:0/32:0)	Cer-ADS
1208	GM3(d40:1)	GM3
1209	PE(18:3e/18:2)	PE
1210	PC(14:0-22:6)	PC
1211	OxPI(18:1-20:3+1O)	OxPI
1212	Cer-AP(t15:0/28:0)	Cer-AP
1213	AcylGlcADG(14:0-22:0-22:0)	AcylGlcADG
1214	AcylGlcADG(16:1-22:2-22:2)	AcylGlcADG
1215	AcylGlcADG(12:0-12:0-20:0)	AcylGlcADG
1216	AcylGlcADG(12:0-22:1-22:1)	AcylGlcADG
1217	AcylGlcADG(14:1-22:0-22:0)	AcylGlcADG
1218	AcylGlcADG(14:0-22:1-22:1)	AcylGlcADG
1219	AcylGlcADG(18:5-18:5-20:5)	AcylGlcADG
1220	AcylGlcADG(14:0-18:5-18:5)	AcylGlcADG
1221	AcylGlcADG(12:0-12:0-22:2)	AcylGlcADG
1222	AcylGlcADG(12:0-12:0-20:1)	AcylGlcADG
1223	AcylGlcADG(12:0-12:0-18:1)	AcylGlcADG
1224	AcylGlcADG(16:1-18:5-18:5)	AcylGlcADG
1226	AcylGlcADG(12:0-12:0-16:0)	AcylGlcADG
1228	AcylGlcADG(12:0-12:0-14:0)	AcylGlcADG
1229	AcylGlcADG(12:0-12:0-16:2)	AcylGlcADG
1230	AcylGlcADG(12:0-12:0-14:1)	AcylGlcADG
1231	AcylGlcADG(20:2-22:6-22:6)	AcylGlcADG
1232	AcylGlcADG(20:4-22:6-22:6)	AcylGlcADG
1233	AcylGlcADG(12:0-12:0-20:5)	AcylGlcADG
1234	AcylGlcADG(12:0-16:3-16:3)	AcylGlcADG
1235	TAG(17:1-17:1-19:1)	TAG
1236	GlcADG(19:1-20:4)	GlcADG
1237	PC(20:0-18:2)	PC
1238	Cer-AP(t15:2/28:2)	Cer-AP
1239	HexCer-NS(d21:1/19:0)	HexCer-NS
1240	PC(18:0-20:1)	PC
1241	Cer-ADS(d15:0/18:2)	Cer-ADS
1242	Cer-NDS(d17:0/25:1)	Cer-NDS
1243	PE(16:0-18:0)	PE
1244	Cer-AP(t16:1/26:0)	Cer-AP
1245	Cer-AS(d17:2/36:2)	Cer-AS
1246	Cer-AP(t14:0/26:1)	Cer-AP
1247	Cer-AP(t17:2/26:0)	Cer-AP
1248	OxPI(16:0-20:3+1O(1Cyc))	OxPI
1249	Cer-AP(t15:1/20:2)	Cer-AP
1250	Cer-AS(d17:2/16:2)	Cer-AS
1251	Cer-NS(d18:2/22:0)	Cer-NS
1253	TAG(18:0-18:1-19:0)	TAG
1254	Cer-AP(t19:0/22:0)	Cer-AP
1255	TAG(18:1-18:2-20:4)	TAG
1256	PEtOH(19:0-20:4)	PEtOH
1258	Cer-NS(d18:1/26:1)	Cer-NS
1260	Cer-AP(t19:0/23:0)	Cer-AP
1261	PC(24:4-26:4)	PC
1262	PE(17:0-18:2)	PE
1263	PI(16:0-21:1)	PI
1265	HexCer-NS(d28:3/27:0)	HexCer-NS
1266	GM3(d34:0)	GM3
1267	Cer-AS(d22:3/20:2)	Cer-AS
1268	PC(18:0e/18:1)	PC
1269	HexCer-NS(d23:3/19:0)	HexCer-NS
1270	Cer-AS(d17:2/18:2)	Cer-AS
1271	FAHFA(18:1/20:3)	FAHFA
1272	PC(20:3-22:5)	PC
1273	PG(16:0-18:2)	PG
1274	OxPE(18:1-20:3+1O)	OxPE
1275	PE(18:1-22:6)	PE
1276	TAG(16:0-18:1-21:3)	TAG
1277	Cer-NS(d18:2/23:0)	Cer-NS
1278	PI(18:0-16:3)	PI
1279	GlcADG(20:2-20:2)	GlcADG
1280	GlcADG(22:3-22:3)	GlcADG
1281	GlcADG(22:6-22:6)	GlcADG
1282	GlcADG(17:1-17:1)	GlcADG
1283	GlcADG(20:5-20:5)	GlcADG
1284	GlcADG(13:1-13:1)	GlcADG
1285	GlcADG(20:3-20:3)	GlcADG
1286	PEtOH(21:0-20:4)	PEtOH
1287	TAG(18:2-20:4-22:6)	TAG
1288	HBMP(14:1-14:1-22:5)	HBMP
1289	HBMP(12:0-12:0-22:2)	HBMP
1290	HBMP(16:4-20:5-20:5)	HBMP
1291	HBMP(14:1-14:1-20:5)	HBMP
1292	HBMP(12:0-12:0-22:3)	HBMP
1293	HBMP(12:0-12:0-22:4)	HBMP
1295	HBMP(12:0-18:4-18:4)	HBMP
1296	HBMP(14:1-14:1-18:5)	HBMP
1297	HBMP(12:0-12:0-18:2)	HBMP
1298	HBMP(12:0-12:0-14:0)	HBMP
1299	HBMP(12:0-12:0-16:2)	HBMP
1300	HBMP(12:0-12:0-18:4)	HBMP
1302	HBMP(12:0-12:0-16:3)	HBMP
1303	HBMP(12:0-12:0-16:4)	HBMP
1304	HBMP(14:0-16:4-16:4)	HBMP
1305	HBMP(12:0-12:0-16:1)	HBMP
1306	PI(8:0-8:0)	PI
1307	PC(26:0-22:1)	PC
1309	Cer-AS(d20:3/21:1)	Cer-AS
1310	Cer-AS(d28:2/27:1)	Cer-AS
1311	Cer-ADS(d15:0/29:1)	Cer-ADS
1312	Cer-ADS(d14:0/29:1)	Cer-ADS
1313	Cer-ADS(d15:0/28:2)	Cer-ADS
1314	Cer-AP(t26:1/15:1)	Cer-AP
1316	Cer-ADS(d14:0/24:1)	Cer-ADS
1317	TAG(16:2-18:2-18:3)	TAG
1318	Cer-AS(d14:3/13:1)	Cer-AS
1319	TAG(16:2-18:1-18:1)	TAG
1320	PI(15:0-20:0)	PI
1321	TAG(16:0-18:1-21:5)	TAG
1323	OxPI(18:0-18:1+1O(1Cyc))	OxPI
1324	OxPI(18:0-20:3+1O(1Cyc))	OxPI
1325	PI(17:0-20:0)	PI
1326	Cer-AP(t22:0/20:0)	Cer-AP
1327	Cer-AS(d15:2/26:2)	Cer-AS
1328	PI(14:0-19:0)	PI
1329	TAG(18:2-20:5-22:6)	TAG
1330	Cer-AS(d15:2/16:2)	Cer-AS
1331	TAG(16:0-22:5-22:6)	TAG
1332	OxPS(16:0-20:4+3O(2Cyc))	OxPS
1333	PEtOH(24:4-20:5)	PEtOH
1334	PE(18:2e/20:4)	PE
1335	PE(18:2e/22:5)	PE
1336	HexCer-AP(t18:0/16:0)	HexCer-AP
1337	TAG(17:3-21:2-21:2)	TAG
1338	PE(16:0-22:6)	PE
1339	Cer-AS(d22:2/22:2)	Cer-AS
1340	PE(18:2-20:4)	PE
1341	MGDG(17:0-18:1)	MGDG
1342	TAG(19:2-19:2-19:3)	TAG
1343	PI(16:0-20:5)	PI
1344	TAG(18:2-20:4-22:5)	TAG
1345	PC(15:0-16:1)	PC
1346	PC(20:5e/18:2)	PC
1347	PE(18:0-20:3)	PE
1348	PC(18:0-20:5)	PC
1349	TAG(18:1-18:2-20:1)	TAG
1350	TAG(18:2-22:5-22:6)	TAG
1351	PC(16:1-20:5)	PC
1352	PE(20:0-20:2)	PE
1353	SM(d14:3/28:2)	SM
1354	TAG(16:0-16:1-20:5)	TAG
1355	OxPC(18:1-20:3+4O(1Cyc))	OxPC
1357	TAG(16:0-18:1-22:6)	TAG
1358	PI(19:0-20:3)	PI
1359	TAG(16:0-18:2-20:5)	TAG
1360	Cer-AS(d23:2/22:2)	Cer-AS
1361	Cer-AS(d17:3/16:2)	Cer-AS
1362	PEtOH(22:5-22:6)	PEtOH
1363	PEtOH(26:4-22:5)	PEtOH
1364	Cer-AS(d29:3/28:2)	Cer-AS
1365	HexCer-NDS(d14:0/28:2)	HexCer-NDS
1366	DAG(18:2-22:4)	DAG
1367	PE(16:0e/20:4)	PE
1368	TAG(18:1-20:4-22:5)	TAG
1369	PI(18:1-16:2)	PI
1370	PE(16:2e/22:6)	PE
1371	OxPS(18:0-20:4+3O(2Cyc))	OxPS
1372	PC(16:3-22:4)	PC
1374	HexCer-NS(d29:3/18:2)	HexCer-NS
1375	SM(d14:0/40:0)	SM
1376	PC(27:0-24:2)	PC
1378	PEtOH(24:4-22:5)	PEtOH
1379	PEtOH(24:4-22:6)	PEtOH
1380	PMeOH(16:3-20:4)	PMeOH
1381	TAG(17:3-19:0-20:6)	TAG
1382	PC(20:5-20:5)	PC
1383	TAG(18:1-22:5-22:6)	TAG
1384	HexCer-NS(d23:3/21:0)	HexCer-NS
1385	PC(16:0-26:1)	PC
1386	LPI(16:0)	LPI
1387	OxPC(18:0e/18:1+3O)	OxPC
1388	PC(18:5e/15:1)	PC
1389	Cer-NS(d19:1/24:0)	Cer-NS
1390	PC(18:1e/22:2)	PC
1391	PE(18:3e/15:1)	PE
1392	PE(18:1e/20:2)	PE
1393	PE(18:4e/16:0)	PE
1394	PE(16:1e/20:5)	PE
1395	PE(18:4e/2:0)	PE
1396	PE(18:0-22:6)	PE
1397	Cer-AS(d14:3/12:1)	Cer-AS
1398	Cer-AS(d14:2/32:2)	Cer-AS
1399	Cer-AS(d15:3/32:2)	Cer-AS
1400	Cer-AS(d14:3/30:2)	Cer-AS
1401	Cer-AS(d14:3/28:2)	Cer-AS
1402	Cer-AS(d14:3/26:2)	Cer-AS
1403	Cer-AS(d14:3/22:2)	Cer-AS
1404	Cer-AS(d15:3/16:2)	Cer-AS
1405	Cer-AS(d14:2/12:1)	Cer-AS
1407	HexCer-AP(t22:0/13:1)	HexCer-AP
1408	PE(22:5e/19:0)	PE
1409	GlcADG(16:0-19:1)	GlcADG
1410	PE(20:4-20:4)	PE
1411	TAG(17:1-18:2-22:5)	TAG
1412	PC(16:3-24:4)	PC
1413	Cer-AP(t14:1/31:1)	Cer-AP
1414	Cer-AP(t14:0/28:0)	Cer-AP
1415	Cer-AP(t14:0/28:2)	Cer-AP
1416	Cer-AP(t14:0/25:0)	Cer-AP
1417	Cer-AP(t14:0/27:1)	Cer-AP
1418	Cer-AP(t14:0/23:1)	Cer-AP
1419	Cer-AP(t14:1/21:1)	Cer-AP
1421	Cer-AP(t14:2/21:1)	Cer-AP
1422	Cer-AP(t15:1/16:2)	Cer-AP
1423	Cer-AP(t15:2/20:2)	Cer-AP
1424	Cer-AP(t15:2/16:2)	Cer-AP
1425	Cer-AP(t14:1/13:1)	Cer-AP
1427	PEtOH(26:4-22:6)	PEtOH
1429	PC(18:3e/21:2)	PC
1430	TAG(12:0-16:0-16:0)	TAG
1431	TAG(13:0-14:0-16:0)	TAG
1432	DAG(16:0-18:0)	DAG
1433	Cer-BS(d17:2/40:0)	Cer-BS
1434	Cer-BS(d20:3/22:1)	Cer-BS
1435	Cer-BS(d17:3/42:2)	Cer-BS
1437	OxPG(18:0-18:0+1O)	OxPG
1438	HexCer-NS(d23:3/13:1)	HexCer-NS
1439	HexCer-AP(t15:2/20:2)	HexCer-AP
1441	PEtOH(24:4-24:4)	PEtOH
1442	TAG(18:1-18:3-21:3)	TAG
1443	Cer-NS(d18:1/18:0)	Cer-NS
1444	OxPC(18:0-20:5+4O(2Cyc))	OxPC
1445	OxPS(18:0-20:3+3O)	OxPS
1447	PC(16:1e/20:4)	PC
1448	HexCer-NS(d20:1/18:2)	HexCer-NS
1449	HexCer-AP(t24:0/13:1)	HexCer-AP
1450	TAG(12:1-14:0-16:0)	TAG
1451	PE(18:1e/20:4)	PE
1453	HexCer-NS(d28:3/18:1)	HexCer-NS
1454	TAG(16:0-19:2-22:3)	TAG
1455	TAG(18:0-19:1-22:1)	TAG
1456	OxPI(18:1-22:6+4O)	OxPI
1457	TAG(17:1-18:2-18:3)	TAG
1458	PE(18:1e/22:5)	PE
1459	GlcADG(13:1-22:1)	GlcADG
1460	TAG(12:1-16:0-16:0)	TAG
1461	PE(18:0-18:0)	PE
1462	MGDG(18:0-20:0)	MGDG
1463	PE(18:0-22:4)	PE
1464	Cer-ADS(d15:0/38:2)	Cer-ADS
1465	HexCer-NS(d23:3/21:1)	HexCer-NS
1466	TAG(16:0-18:4-20:5)	TAG
1467	TAG(17:0-18:2-20:4)	TAG
1468	PI(2:0-13:1)	PI
1469	PI(26:0-27:0)	PI
1470	PI(27:0-16:3)	PI
1471	PI(27:0-16:2)	PI
1472	PI(13:1-26:2)	PI
1473	PI(8:0-26:1)	PI
1477	PI(16:0-22:6)	PI
1478	PI(7:0-26:2)	PI
1479	PI(16:1-22:6)	PI
1480	PI(2:0-22:1)	PI
1481	PI(2:0-22:2)	PI
1482	PI(2:0-7:0)	PI
1483	PI(17:1-26:4)	PI
1484	PI(2:0-19:1)	PI
1485	PI(2:0-5:0)	PI
1486	PI(2:0-16:2)	PI
1487	HexCer-NS(d18:3/12:1)	HexCer-NS
1488	TAG(17:0-18:2-22:5)	TAG
1489	GlcADG(15:1-16:2)	GlcADG
1490	TAG(12:1-14:0-18:2)	TAG
1491	OxPI(18:0-22:6+4O)	OxPI
1492	TAG(17:2-19:0-19:1)	TAG
1493	DAG(18:1-22:6)	DAG
1494	TAG(17:0-18:1-18:2)	TAG
1495	Cer-AS(d27:2/26:1)	Cer-AS
1496	GlcADG(21:1-20:4)	GlcADG
1497	PG(20:0-22:2)	PG
1498	LPI(20:3)	LPI
1499	PEtOH(20:0-20:4)	PEtOH
1500	HexCer-NS(d23:3/15:1)	HexCer-NS
1501	PE(18:0e/22:4)	PE
1502	TAG(17:1-18:2-22:6)	TAG
1503	PC(18:1e/20:2)	PC
1504	HexCer-NS(d17:2/20:2)	HexCer-NS
1505	PC(18:4-22:6)	PC
1507	OxPC(18:0-20:4+1O(1Cyc))	OxPC
1508	PC(18:3e/19:2)	PC
1509	PEtOH(20:1-20:4)	PEtOH
1510	TAG(16:0-18:2-21:5)	TAG
1511	HexCer-NS(d23:3/14:1)	HexCer-NS
1513	PE(16:1-20:4)	PE
1514	TAG(18:2-22:6-22:6)	TAG
1515	DGTS(27:0-27:0)	DGTS
1516	DGTS(22:0-22:0)	DGTS
1517	DGTS(24:4-24:4)	DGTS
1518	DGTS(19:1-19:1)	DGTS
1519	DGTS(16:3-16:3)	DGTS
1520	DGTS(18:5-18:5)	DGTS
1521	DGTS(6:0-6:0)	DGTS
1522	DGTS(15:0-15:0)	DGTS
1523	DGTS(14:1-14:1)	DGTS
1524	DGTS(12:0-12:0)	DGTS
1525	DGTS(22:6-22:6)	DGTS
1526	DGTS(16:4-16:4)	DGTS
1528	OxPC(16:0-20:5+1O(1Cyc))	OxPC
1529	DGTS(19:0-24:1)	DGTS
1530	DGTS(23:0-22:4)	DGTS
1531	DGTS(25:0-22:5)	DGTS
1532	DGTS(19:1-26:1)	DGTS
1533	DGTS(12:0-21:2)	DGTS
1534	DGTS(25:0-20:2)	DGTS
1535	OxPC(16:0-20:3+3O)	OxPC
1536	DAG(18:2-20:4)	DAG
1537	DGTS(25:0-22:4)	DGTS
1538	ACar(20:6)	ACar
1539	HexCer-NS(d17:3/29:0)	HexCer-NS
1540	TAG(18:1-18:2-21:0)	TAG
1541	LPE(20:1)	LPE
1542	DGTS(12:0-26:1)	DGTS
1543	DGTS(25:0-22:3)	DGTS
1544	Cer-NS(d16:1/23:0)	Cer-NS
1545	TAG(18:1-20:4-22:1)	TAG
1546	TAG(18:0-18:1-21:1)	TAG
1547	HexCer-NS(d23:3/23:1)	HexCer-NS
1548	Cer-NDS(d18:0/22:0)	Cer-NDS
1551	Cer-ADS(d15:0/16:2)	Cer-ADS
1552	TAG(18:1-19:0-20:4)	TAG
1553	Cer-NS(d19:1/24:1)	Cer-NS
1554	Cer-NDS(d29:0/13:1)	Cer-NDS
1555	HexCer-AP(t20:1/15:1)	HexCer-AP
1556	DGTS(23:0-22:1)	DGTS
1557	DAG(18:1-20:2)	DAG
1558	MGDG(16:0-20:4)	MGDG
1559	HexCer-NS(d27:3/18:2)	HexCer-NS
1560	HexCer-AP(t23:0/13:1)	HexCer-AP
1561	HexCer-NS(d14:3/26:2)	HexCer-NS
1562	DAG(18:2-20:5)	DAG
1563	PC(3:0-15:1)	PC
1564	HexCer-NS(d15:3/28:1)	HexCer-NS
1565	DGTS(25:0-22:2)	DGTS
1566	HexCer-AP(t22:2/15:1)	HexCer-AP
1567	AcylGlcADG(22:0-22:1-14:1)	AcylGlcADG
1568	TAG(16:3-18:2-18:3)	TAG
1569	HexCer-NS(d23:3/19:1)	HexCer-NS
1570	DGTS(19:0-24:2)	DGTS
1571	HexCer-AP(t19:0/15:1)	HexCer-AP
1572	Cer-NDS(d20:0/24:1)	Cer-NDS
1573	ACar(23:3)	ACar
1574	ACar(19:3)	ACar
1575	ACar(18:4)	ACar
1576	ACar(26:6)	ACar
1577	ACar(20:5)	ACar
1578	ACar(21:3)	ACar
1579	ACar(22:7)	ACar
1580	DGTS(21:0-24:4)	DGTS
1581	DGTS(19:0-17:1)	DGTS
1582	DGTS(25:0-22:6)	DGTS
1583	Cer-NDS(d23:0/18:1)	Cer-NDS
1584	DAG(18:2-22:6)	DAG
1585	PC(20:3e/18:0)	PC
1586	Cer-NS(d18:2/24:2)	Cer-NS
1587	Cer-NS(d18:1/25:0)	Cer-NS
1588	HexCer-AP(t20:1/22:2)	HexCer-AP
1589	HexCer-NDS(d15:0/18:2)	HexCer-NDS
1590	HexCer-NS(d22:2/24:2)	HexCer-NS
1591	Cer-NS(d18:2/20:0)	Cer-NS
1592	PC(18:2e/16:0)	PC
1593	AcylGlcADG(22:1-22:1-14:1)	AcylGlcADG
1594	GlcADG(19:2-26:4)	GlcADG
1595	GlcADG(13:0-22:1)	GlcADG
1596	GlcADG(24:1-26:2)	GlcADG
1597	GlcADG(17:2-26:4)	GlcADG
1599	GlcADG(13:1-14:1)	GlcADG
1600	GlcADG(14:1-17:2)	GlcADG
1601	GlcADG(13:1-24:2)	GlcADG
1602	GlcADG(19:1-22:6)	GlcADG
1603	GlcADG(19:2-22:6)	GlcADG
1604	GlcADG(16:1-22:6)	GlcADG
1605	GlcADG(18:3-22:6)	GlcADG
1606	PC(18:0e/20:2)	PC
1607	OxPE(18:0-20:4+4O(2Cyc))	OxPE
1608	PC(18:2e/18:0)	PC
1609	HexCer-NDS(d15:0/40:1)	HexCer-NDS
1611	HexCer-NS(d14:3/33:1)	HexCer-NS
1612	HexCer-NS(d15:3/32:2)	HexCer-NS
1613	HexCer-NS(d14:3/31:1)	HexCer-NS
1614	HexCer-NS(d15:3/30:2)	HexCer-NS
1615	HexCer-NS(d14:3/18:1)	HexCer-NS
1616	HexCer-NS(d14:2/28:2)	HexCer-NS
1617	HexCer-NS(d14:3/27:1)	HexCer-NS
1618	HexCer-NS(d14:3/24:2)	HexCer-NS
1619	HexCer-NS(d14:3/22:2)	HexCer-NS
1620	HexCer-NS(d14:2/21:1)	HexCer-NS
1622	HexCer-NS(d14:1/24:2)	HexCer-NS
1623	HexCer-NS(d14:3/23:1)	HexCer-NS
1624	HexCer-NS(d14:1/22:2)	HexCer-NS
1625	HexCer-NDS(d14:0/16:2)	HexCer-NDS
1626	HexCer-NS(d14:2/24:2)	HexCer-NS
1627	HexCer-NS(d14:2/16:2)	HexCer-NS
1628	HexCer-NS(d14:1/16:2)	HexCer-NS
1629	HexCer-AP(t21:1/15:1)	HexCer-AP
1630	HexCer-AP(t14:1/22:2)	HexCer-AP
1631	HexCer-AP(t14:2/20:1)	HexCer-AP
1632	HexCer-AP(t19:2/20:1)	HexCer-AP
1633	DGTS(27:0-16:1)	DGTS
1634	PC(18:3e/16:0)	PC
1635	HexCer-AP(t24:1/13:1)	HexCer-AP
1636	OxPC(16:0-20:4+1O(1Cyc))	OxPC
1637	DGTS(13:1-18:4)	DGTS
1638	HexCer-AP(t23:1/12:1)	HexCer-AP
1639	Cer-NDS(d16:0/32:0)	Cer-NDS
1640	HexCer-AP(t15:2/20:1)	HexCer-AP
1641	HexCer-AP(t27:1/12:0)	HexCer-AP
1642	DGTS(4:0-20:5)	DGTS
1643	DGTS(13:0-26:2)	DGTS
1644	HexCer-AP(t16:2/20:1)	HexCer-AP
1646	SHexCer(d18:1/16:0)	SHexCer
1648	Cer-NDS(d18:0/18:0)	Cer-NDS
1649	DGTS(5:0-22:6)	DGTS
1650	HexCer-AP(t14:0/18:1)	HexCer-AP
1651	DGTS(3:0-22:6)	DGTS
1652	DGTS(4:0-22:6)	DGTS
1653	DGTS(26:1-19:2)	DGTS
1654	DGTS(8:0-22:6)	DGTS
1655	HexCer-AP(t21:1/12:0)	HexCer-AP
1656	Cer-NDS(d19:0/19:1)	Cer-NDS
1657	DGTS(3:0-18:4)	DGTS
1658	Cer-NDS(d17:0/22:1)	Cer-NDS
1659	DGTS(2:0-20:2)	DGTS
1660	DGTS(3:0-19:2)	DGTS
1661	DGTS(20:2-22:6)	DGTS
1662	DGTS(24:4-18:5)	DGTS
1663	DGTS(16:0-14:1)	DGTS
1664	HexCer-AP(t15:2/28:2)	HexCer-AP
1665	HexCer-AP(t14:2/28:2)	HexCer-AP
1666	HexCer-AP(t14:2/30:2)	HexCer-AP
1667	HexCer-AP(t14:1/26:2)	HexCer-AP
1668	HexCer-AP(t14:0/20:1)	HexCer-AP
1669	HexCer-AP(t15:1/36:2)	HexCer-AP
1670	HexCer-AP(t15:2/26:2)	HexCer-AP
1671	HexCer-AP(t14:0/18:2)	HexCer-AP
1672	HexCer-AP(t14:2/24:2)	HexCer-AP
1673	HexCer-AP(t15:2/24:2)	HexCer-AP
1674	HexCer-AP(t14:0/12:0)	HexCer-AP
1675	HexCer-AP(t15:2/22:2)	HexCer-AP
1676	HexCer-AP(t14:0/12:1)	HexCer-AP
1677	HexCer-AP(t14:2/14:1)	HexCer-AP
1678	HexCer-AP(t14:1/19:1)	HexCer-AP
1679	DGTS(2:0-20:4)	DGTS
1680	HexCer-AP(t14:0/26:2)	HexCer-AP
1681	DGTS(20:4-22:6)	DGTS
1682	DGTS(26:1-20:5)	DGTS
1683	Cer-NS(d18:2/16:0)	Cer-NS
1684	DGTS(26:0-22:6)	DGTS
1685	DGTS(23:0-14:1)	DGTS
1686	DGTS(27:0-20:3)	DGTS
1687	DGTS(22:3-24:4)	DGTS
1688	DGTS(22:1-26:4)	DGTS
1689	DGTS(18:3-20:5)	DGTS
1690	DGTS(26:0-26:1)	DGTS
1691	DGTS(20:1-26:4)	DGTS
1692	DGTS(26:4-22:6)	DGTS
1693	DGTS(27:0-24:1)	DGTS
1694	DGTS(24:0-26:1)	DGTS
1695	DGTS(16:0-27:0)	DGTS
1697	DGTS(26:1-26:2)	DGTS
1698	DGTS(22:3-26:4)	DGTS
1699	DGTS(24:0-26:2)	DGTS
1700	DGTS(27:0-24:2)	DGTS
1701	DGTS(27:0-18:5)	DGTS
1702	DGTS(27:0-20:2)	DGTS
1703	DGTS(27:0-22:6)	DGTS
1704	DGTS(26:4-22:5)	DGTS
1705	DGTS(24:1-26:4)	DGTS
1707	DGTS(4:0-27:0)	DGTS
1708	DGTS(15:0-26:2)	DGTS
1709	DGTS(21:2-22:6)	DGTS
1710	DGTS(16:3-18:5)	DGTS
1711	DGTS(2:0-21:2)	DGTS
1712	DGTS(2:0-20:3)	DGTS
1713	DGTS(13:1-22:6)	DGTS
1714	DGTS(2:0-19:0)	DGTS
1715	DGTS(4:0-26:1)	DGTS
1716	DGTS(11:0-22:6)	DGTS
1717	DGTS(2:0-22:1)	DGTS
1718	DGTS(2:0-19:2)	DGTS
1719	DGTS(24:4-22:6)	DGTS
1720	DGTS(3:0-20:3)	DGTS
1721	DGTS(3:0-18:3)	DGTS
1722	DGTS(2:0-15:1)	DGTS
1723	DGTS(6:0-22:6)	DGTS
1724	DGTS(11:0-22:5)	DGTS
1725	DGTS(16:4-22:6)	DGTS
1726	DGTS(7:0-22:6)	DGTS
1727	DGTS(3:0-20:4)	DGTS
1728	DGTS(9:0-22:6)	DGTS
1729	DGTS(16:4-20:5)	DGTS
1730	Cer-NS(d18:2/18:0)	Cer-NS
1731	Cer-NDS(d14:0/32:0)	Cer-NDS
1732	Cer-NDS(d14:0/32:1)	Cer-NDS
1733	Cer-NDS(d14:0/31:1)	Cer-NDS
1734	Cer-NDS(d14:0/30:0)	Cer-NDS
1735	Cer-NDS(d14:0/29:0)	Cer-NDS
1736	Cer-NDS(d14:0/30:1)	Cer-NDS
1737	Cer-NDS(d14:0/27:1)	Cer-NDS
1738	Cer-NDS(d14:0/26:2)	Cer-NDS
1739	Cer-NDS(d14:0/22:0)	Cer-NDS
1740	Cer-NDS(d14:0/21:1)	Cer-NDS
1741	Cer-NDS(d14:0/19:1)	Cer-NDS
1742	Cer-NDS(d14:0/18:1)	Cer-NDS
